# Supplementary material for: Histopathological and Molecular Profiling of Clear Cell Sarcoma and Correlation with Response to Crizotinib: An Exploratory Study Related to EORTC 90101 “CREATE” Trial
Source: Cancers (Basel). 2021 Dec 1;13(23):6057. doi: 10.3390/cancers13236057 (PMC8657105; doi:10.3390/cancers13236057)
Supplement: Supplementary file 1 [file cancers-13-06057-s001.zip]

Archive with 1 entries (1 files):
- cancers-1431051-supplementary.pdf
